# Supplementary material for: Treating patients with severe mental illness with narrative exposure therapy for comorbid post-traumatic stress disorder
Source: BJPsych Open. 2020 Dec 9;7(1):e12. doi: 10.1192/bjo.2020.124 (PMC7791562; doi:10.1192/bjo.2020.124)
Supplement: Supplementary file 1 [file S2056472420001246sup001.zip]

Archive with 5 entries (5 files):
- coi_disclosure.BvG.pdf
- coi_disclosure.HV.pdf
- coi_disclosure.MM.pdf
- coi_disclosure.PG.pdf
- coi_disclosure.RJ.pdf
